# Supplementary material for: Role of SiPHR1 in the Response to Low Phosphate in Foxtail Millet via Comparative Transcriptomic and Co-Expression Network Analyses
Source: Int J Mol Sci. 2023 Aug 14;24(16):12786. doi: 10.3390/ijms241612786 (PMC10454940; doi:10.3390/ijms241612786)
Supplement: Supplementary file 1 [file ijms-24-12786-s001.zip]

Archive with 1 entries (1 files):
- ijms-2469279-supplementary.pdf
